# Supplementary material for: Genetic Diversity and Geographic Distribution of Cucurbit-Infecting Begomoviruses in the Philippines
Source: Plants (Basel). 2023 Jan 6;12(2):272. doi: 10.3390/plants12020272 (PMC9862860; doi:10.3390/plants12020272)
Supplement: Supplementary file 1 [file plants-12-00272-s001.zip]

Archive with 1 entries (1 files):
- plants-2065094-supplementary.pdf
